# Supplementary material for: Transglutaminases and Obesity in Humans: Association of F13A1 to Adipocyte Hypertrophy and Adipose Tissue Immune Response
Source: Int J Mol Sci. 2020 Nov 5;21(21):8289. doi: 10.3390/ijms21218289 (PMC7663854; doi:10.3390/ijms21218289)
Supplement: Supplementary file 1 [file ijms-21-08289-s001.zip]

Archive with 4 entries (3 files):
- ijms-934223 sup/
- ijms-934223 sup/ijms-934223 Sup S1-4.docx
- ijms-934223 sup/Supplemental Table S5_BP GOterms_FINAL_Aug31_2020.xlsx
- ijms-934223 sup/Supplemental Table S6_CC GOterms_FINAL_Aug31_2020.xlsx
