# Supplementary material for: Transglutaminases and Obesity in Humans: Association of F13A1 to Adipocyte Hypertrophy and Adipose Tissue Immune Response
Source: Int J Mol Sci. 2020 Nov 5;21(21):8289. doi: 10.3390/ijms21218289 (PMC7663854; doi:10.3390/ijms21218289)
Supplement: Supplementary file 1 [file ijms-21-08289-s001.zip › ijms-934223 sup/Supplemental Table S5_BP GOterms_FINAL_Aug31_2020.xlsx]

## Sheet: ST5_GO_BP
	Supplemental Table S5
	Selected over-represented Biological Process GOterms among the 47 genes discoved in TWAS linking F13A1-, adipocyte diameter- and excess weight-associated genes in weight-discordant co-twins.
	Gene ontology analysis was done using Panther and confirmed with GOnet.
		GOterm ID	Gene Ontology Term	p	pFDR adj	#Genes / 47	Genes
		GO:0051707	response to other organism	1.6e-07	0.000762	15	CYBB|DCLK1|HLA-DRA|IL1B|IL8|ITGAM|LYZ|MAPK1|PDE4B|PLA2G16|PYCARD|RGS1|SELE|TFPI|WIPF1
		GO:0043207	response to external biotic stimulus	1.63e-07	0.000762	15	CYBB|DCLK1|HLA-DRA|IL1B|IL8|ITGAM|LYZ|MAPK1|PDE4B|PLA2G16|PYCARD|RGS1|SELE|TFPI|WIPF1
		GO:0009607	response to biotic stimulus	2.08e-07	0.000762	15	CYBB|DCLK1|HLA-DRA|IL1B|IL8|ITGAM|LYZ|MAPK1|PDE4B|PLA2G16|PYCARD|RGS1|SELE|TFPI|WIPF1
		GO:0046903	secretion	1.07e-06	0.00294	13	ARPC5|CTSS|CYBB|ITGAM|LPCAT1|LYZ|MAPK1|PYCARD|SCRN2|SRGN|STAT5A|TNFSF13B|TUSC5
		GO:0006887	exocytosis	1.57e-06	0.00308	11	ARPC5|CTSS|CYBB|ITGAM|LPCAT1|LYZ|MAPK1|PYCARD|SCRN2|SRGN|TUSC5
		GO:0042119	neutrophil activation	2.06e-06	0.00308	9	ARPC5|CTSS|CYBB|IL8|ITGAM|LPCAT1|LYZ|MAPK1|PYCARD
		GO:0036230	granulocyte activation	2.17e-06	0.00308	9	ARPC5|CTSS|CYBB|IL8|ITGAM|LPCAT1|LYZ|MAPK1|PYCARD
		GO:0032940	secretion by cell	2.24e-06	0.00308	12	ARPC5|CTSS|CYBB|ITGAM|LPCAT1|LYZ|MAPK1|PYCARD|SCRN2|SRGN|TNFSF13B|TUSC5
		GO:0140352	export from cell	3.35e-06	0.00406	12	ARPC5|CTSS|CYBB|ITGAM|LPCAT1|LYZ|MAPK1|PYCARD|SCRN2|SRGN|TNFSF13B|TUSC5
		GO:0009617	response to bacterium	3.68e-06	0.00406	10	IL1B|IL8|LYZ|MAPK1|PDE4B|PLA2G16|PYCARD|RGS1|SELE|TFPI
		GO:0071222	cellular response to lipopolysaccharide	4.53e-06	0.00454	6	IL1B|IL8|MAPK1|PDE4B|PYCARD|TFPI
		GO:0071219	cellular response to molecule of bacterial origin	5.63e-06	0.00517	6	IL1B|IL8|MAPK1|PDE4B|PYCARD|TFPI
		GO:0002274	myeloid leukocyte activation	7.4e-06	0.00616	9	ARPC5|CTSS|CYBB|IL8|ITGAM|LPCAT1|LYZ|MAPK1|PYCARD
		GO:0032496	response to lipopolysaccharide	7.82e-06	0.00616	7	IL1B|IL8|MAPK1|PDE4B|PYCARD|SELE|TFPI
		GO:0002237	response to molecule of bacterial origin	1.04e-05	0.00745	7	IL1B|IL8|MAPK1|PDE4B|PYCARD|SELE|TFPI
		GO:0071216	cellular response to biotic stimulus	1.08e-05	0.00745	6	IL1B|IL8|MAPK1|PDE4B|PYCARD|TFPI
		GO:0002366	leukocyte activation involved in immune response	1.23e-05	0.00794	9	ARPC5|CTSS|CYBB|ITGAM|LCP1|LPCAT1|LYZ|MAPK1|PYCARD
		GO:0002263	cell activation involved in immune response	1.3e-05	0.00794	9	ARPC5|CTSS|CYBB|ITGAM|LCP1|LPCAT1|LYZ|MAPK1|PYCARD
		GO:0043312	neutrophil degranulation	1.58e-05	0.00878	8	ARPC5|CTSS|CYBB|ITGAM|LPCAT1|LYZ|MAPK1|PYCARD
		GO:0002283	neutrophil activation involved in immune response	1.68e-05	0.00878	8	ARPC5|CTSS|CYBB|ITGAM|LPCAT1|LYZ|MAPK1|PYCARD
		GO:0007166	cell surface receptor signaling pathway	1.73e-05	0.00878	17	ANXA4|ARPC5|BCL2A1|CYBB|HLA-DRA|IL1B|IL8|ITGAM|LCP1|MAPK1|PDE4B|PTPRF|PYCARD|RECK|STAT5A|TNFSF13B|WIPF1
		GO:0002446	neutrophil mediated immunity	1.83e-05	0.00878	8	ARPC5|CTSS|CYBB|ITGAM|LPCAT1|LYZ|MAPK1|PYCARD
		GO:0006954	inflammatory response	1.83e-05	0.00878	8	CYBB|IL1B|IL8|ITGAM|LYZ|NFRKB|PYCARD|SELE
		GO:0043299	leukocyte degranulation	2.12e-05	0.00972	8	ARPC5|CTSS|CYBB|ITGAM|LPCAT1|LYZ|MAPK1|PYCARD
		GO:0050778	positive regulation of immune response	2.39e-05	0.0102	10	ARPC5|CTSS|HLA-DRA|IL1B|ITGAM|MAPK1|PDE4B|PYCARD|TNFSF13B|WIPF1
		GO:0002444	myeloid leukocyte mediated immunity	2.44e-05	0.0102	8	ARPC5|CTSS|CYBB|ITGAM|LPCAT1|LYZ|MAPK1|PYCARD
		GO:0032879	regulation of localization	2.56e-05	0.0102	18	ANXA4|ARHGAP18|CNKSR3|CTSS|CYBB|DCLK1|IL1B|IL8|ITGAM|LCP1|MAPK1|NPTN|PDE4B|PYCARD|RECK|SELE|SRGN|STAT5A
		GO:0002275	myeloid cell activation involved in immune response	2.58e-05	0.0102	8	ARPC5|CTSS|CYBB|ITGAM|LPCAT1|LYZ|MAPK1|PYCARD
		GO:0001775	cell activation	2.87e-05	0.0109	11	ARPC5|CTSS|CYBB|IL1B|IL8|ITGAM|LCP1|LPCAT1|LYZ|MAPK1|PYCARD
		GO:0045055	regulated exocytosis	3.06e-05	0.0112	9	ARPC5|CTSS|CYBB|ITGAM|LPCAT1|LYZ|MAPK1|PYCARD|SRGN
		GO:0034097	response to cytokine	3.33e-05	0.0118	11	HLA-DRA|IL1B|IL8|ITGAM|LCP1|MAPK1|PYCARD|SELE|STAT5A|TFPI|TNFSF13B
		GO:0045321	leukocyte activation	4.49e-05	0.0155	10	ARPC5|CTSS|CYBB|IL8|ITGAM|LCP1|LPCAT1|LYZ|MAPK1|PYCARD
		GO:0050776	regulation of immune response	5.59e-05	0.0181	11	ARPC5|CTSS|HLA-DRA|IL1B|ITGAM|MAPK1|PDE4B|PYCARD|SAMSN1|TNFSF13B|WIPF1
		GO:0002684	positive regulation of immune system process	5.59e-05	0.0181	11	ARPC5|CTSS|HLA-DRA|IL1B|IL8|ITGAM|MAPK1|PDE4B|PYCARD|TNFSF13B|WIPF1
		GO:0009605	response to external stimulus	6.56e-05	0.0201	16	CYBB|DCLK1|HLA-DRA|IL1B|IL8|ITGAM|LYZ|MAPK1|NPTN|PDE4B|PLA2G16|PYCARD|RGS1|SELE|TFPI|WIPF1
		GO:0006955	immune response	6.58e-05	0.0201	14	ARPC5|CTSS|CYBB|HLA-DRA|IL1B|IL8|ITGAM|LCP1|LPCAT1|LYZ|MAPK1|PYCARD|RGS1|TNFSF13B
		GO:0071345	cellular response to cytokine stimulus	8.86e-05	0.0264	10	HLA-DRA|IL1B|IL8|ITGAM|LCP1|MAPK1|PYCARD|STAT5A|TFPI|TNFSF13B
		GO:0002253	activation of immune response	0.000101	0.0288	8	ARPC5|CTSS|HLA-DRA|ITGAM|MAPK1|PDE4B|PYCARD|WIPF1
		GO:0070555	response to interleukin-1	0.000102	0.0288	5	IL1B|IL8|PYCARD|SELE|TFPI
		GO:0048583	regulation of response to stimulus	0.000106	0.029	22	ABCD1|ARHGAP18|ARPC5|BCL2A1|CNKSR3|CTSS|HLA-DRA|IL1B|IL8|ITGAM|MAPK1|NPTN|PDE4B|PTPRF|PYCARD|RECK|RGS1|SAMSN1|SELE|TFPI|TNFSF13B|WIPF1
		GO:0016192	vesicle-mediated transport	0.000108	0.029	14	ARPC5|CTSS|CYBB|DCLK1|IL8|ITGAM|LPCAT1|LYZ|MAPK1|PYCARD|SCRN2|SRGN|TUSC5|WIPF1
		GO:0002376	immune system process	0.00012	0.0315	17	ARPC5|CTSS|CYBB|HLA-DRA|IL1B|IL8|ITGAM|LCP1|LPCAT1|LYZ|MAPK1|PDE4B|PYCARD|RGS1|SELE|TNFSF13B|WIPF1
		GO:0030198	extracellular matrix organization	0.000137	0.0352	6	ABI3BP|CTSS|ITGAM|LCP1|RECK|VCAN
		GO:0019221	cytokine-mediated signaling pathway	0.000151	0.0368	8	HLA-DRA|IL1B|IL8|ITGAM|LCP1|PYCARD|STAT5A|TNFSF13B
		GO:2001280	positive regulation of unsaturated fatty acid biosynthetic process	0.000153	0.0368	2	ABCD1|IL1B
		GO:0051639	actin filament network formation	0.000153	0.0368	2	ARPC5|LCP1
		GO:0002252	immune effector process	0.000174	0.0407	10	ARPC5|CTSS|CYBB|ITGAM|LCP1|LPCAT1|LYZ|MAPK1|PYCARD|WIPF1
		GO:0040011	locomotion	0.000179	0.041	11	ARPC5|DCLK1|IL1B|IL8|ITGAM|LCP1|MAPK1|NPTN|PDE4B|PTPRF|SELE
		GO:0006928	movement of cell or subcellular component	0.000184	0.0415	12	ARPC5|DCLK1|IL1B|IL8|ITGAM|LCP1|MAPK1|NPTN|PDE4B|PTPRF|SELE|WIPF1
		GO:0001817	regulation of cytokine production	0.000191	0.0421	8	ABCD1|ANXA4|CYBB|IL1B|NPTN|PDE4B|PYCARD|SRGN
		pFDR adj; false discovery rate adjusted p-value
