# Supplementary material for: Transglutaminases and Obesity in Humans: Association of F13A1 to Adipocyte Hypertrophy and Adipose Tissue Immune Response
Source: Int J Mol Sci. 2020 Nov 5;21(21):8289. doi: 10.3390/ijms21218289 (PMC7663854; doi:10.3390/ijms21218289)
Supplement: Supplementary file 1 [file ijms-21-08289-s001.zip › ijms-934223 sup/Supplemental Table S6_CC GOterms_FINAL_Aug31_2020.xlsx]

## Sheet: ST6_GO_CC
	Supplemental Table 6
	Selected over-represented Cellular Component GOterms among the 47 genes discovered in TWAS linking F13A1-, adipocyte diameter- and excess weight-associated genes in weight-discordant co-twins.
	Gene ontology analysis was done using Panther and confirmed with GOnet.
		GOterm ID	Gene ontology term	p	pFDR adj	#Genes / 47	Genes
		GO:0005764	lysosome	3.83e-06	0.00292	10	ABCD1|CTSS|HLA-DRA|IL1B|LPCAT1|LYZ|MAPK1|PYCARD|SRGN|VCAN
		GO:0000323	lytic vacuole	3.88e-06	0.00292	10	ABCD1|CTSS|HLA-DRA|IL1B|LPCAT1|LYZ|MAPK1|PYCARD|SRGN|VCAN
		GO:0005773	vacuole	1.28e-05	0.00578	10	ABCD1|CTSS|HLA-DRA|IL1B|LPCAT1|LYZ|MAPK1|PYCARD|SRGN|VCAN
		GO:0099503	secretory vesicle	1.54e-05	0.00578	11	ARPC5|CTSS|CYBB|IL1B|ITGAM|LPCAT1|LYZ|MAPK1|PDE4B|PYCARD|SRGN
		GO:0030141	secretory granule	2.11e-05	0.00636	10	ARPC5|CTSS|CYBB|IL1B|ITGAM|LPCAT1|LYZ|MAPK1|PYCARD|SRGN
		GO:0005775	vacuolar lumen	5.21e-05	0.0118	5	CTSS|LYZ|MAPK1|PYCARD|VCAN
		GO:0044437	vacuolar part	5.49e-05	0.0118	8	ABCD1|CTSS|HLA-DRA|LPCAT1|LYZ|MAPK1|PYCARD|VCAN
		GO:0005615	extracellular space	0.000112	0.0211	19	ABI3BP|ANXA4|ARPC5|CPVL|CTSS|HLA-DRA|IL1B|IL8|ITGAM|LCP1|LYZ|MGP|PTPRF|SCRN2|SELE|SRGN|TFPI|TNFSF13B|VCAN
		GO:0044853	plasma membrane raft	0.000135	0.0225	4	ITGAM|MAPK1|SELE|TFPI
		GO:0005576	extracellular region	0.000153	0.023	22	ABI3BP|ANXA4|ARPC5|CPVL|CTSS|HLA-DRA|IL1B|IL8|ITGAM|LCP1|LYZ|MAPK1|MGP|PTPRF|PYCARD|RECK|SCRN2|SELE|SRGN|TFPI|TNFSF13B|VCAN
		GO:0031982	vesicle	0.000225	0.0286	20	ANXA4|ARPC5|CPVL|CTSS|CYBB|HLA-DRA|IL1B|ITGAM|LCP1|LPCAT1|LYZ|MAPK1|MGP|PDE4B|PTPRF|PYCARD|SCRN2|SRGN|TUSC5|WIPF1
		GO:0048471	perinuclear region of cytoplasm	0.000237	0.0286	8	ABCD1|ANXA4|CYBB|LCP1|PLA2G16|SELE|TNFSF13B|TUSC5
		GO:0044421	extracellular region part	0.000247	0.0286	19	ABI3BP|ANXA4|ARPC5|CPVL|CTSS|HLA-DRA|IL1B|IL8|ITGAM|LCP1|LYZ|MGP|PTPRF|SCRN2|SELE|SRGN|TFPI|TNFSF13B|VCAN
		pFDR adj; false discovery rate adjusted p-value
